# Supplementary material for: Inflammatory disease progression shapes nanoparticle biomolecular corona-mediated immune activation profiles
Source: Nat Commun. 2025 Jan 22;16:924. doi: 10.1038/s41467-025-56210-4 (PMC11754911; doi:10.1038/s41467-025-56210-4)
Supplement: Supplementary file 4 — Source Data [file 41467_2025_56210_MOESM4_ESM.xlsx]

## Sheet: Fig 1b
	CXCL1			IFN beta			IL-1 beta			IL-6			IL-10			MCP-1			TNF alpha
0:00:00	ND	ND	ND	ND	ND	ND	ND	ND	ND	ND	ND	ND	ND	ND	ND	ND	ND	ND	ND	ND	ND
3:00:00	312355	316704	327350	26437.5	26133	29800.6	2559.66	2210.45	1857.27	386418	379653	361401	6052.82	7055.39	6052.82	551198	511690	537151	11828.4	9974.49	9974.49
8:00:00	183962	225359	172251	20090.7	25828.6	24618.3	6865.42	5901.11	7183.88	310089	319538	347216	5052.77	6052.82	3082.17	561059	652419	629387	6815.48	7454.11	2943.85
16:00:00	176189	175514	178441	14170.8	12139.4	19193.7	1136.29	1136.29	1136.29	92489.8	84808.5	89349.6	2133.79	2133.79	1242.94	275897	262090	261956	2306.87	1684.32	2306.87

## Sheet: Fig 1c
Hours Post-LPS	Plasma Protein Concentration
0	58.2439	56.2927	53.8537
3	45.2843	46.3192	47.0627
8	41.1707	40.1951	39.7073
16	34.8907	37.0918	41.6837

## Sheet: Fig 1f
PLGA	NaivePlas_PLGA	3hrPlas_PLGA	8hrPlas_PLGA
n.d.	4.17104	3.75711	4.30901
n.d.	4.9989	3.34318	3.1776
n.d.	4.30901	3.75711	3.34318

## Sheet: Fig 1g
Hours	PLGA			NaivePlas_PLGA			3hrPlas_PLGA			8hrPlas_PLGA
0	0.39	0.16	0.07	0.39	0.16	0.07	0.39	0.16	0.07	0.39	0.16	0.07
0.5	69.87	74.46	71.01	11.58	12.45	9.35	7.8	7.46	7.3	2.61	2.32	2.09
1	92.88	94.24	92.53	23.17	25.6	24.53	16.46	16.83	19.32	5.59	5.33	5.93
2	95.14	94.56	96.13	42.72	42.64	41.85	26.79	25.6	27.57	9.14	9.67	9.33
4	95.76	94.63	93.41	56.6	59.79	56.1	56.75	46.38	45.06	15.06	14.96	15.36
8	94.43	93.25	91.91	56.75	61.05	56.69	43.89	45.05	48.32	24.33	13.79	16.29
24	91.54	92.83	89	84.66	84.79	83.98	78.34	77.38	75.68	38.75	43.04	35.67

## Sheet: Fig 2a
CD86
Incubation (Hours)	PLGA			NaivePlas_PLGA			3hrPlas_PLGA			8hrPlas_PLGA
0.5	39057.7	39155.1	39147.1	38642.4	39526	39875.2	39027.4	38931.5	39814	39102.4	38860.9	37920.3
24	40028.6	39014.1	41920.6	38588	40349.7	36179.6	86708.4	92107.9	85914.6	41587.4	45860.9	46978
CD80
Incubation (Hours)	PLGA			NaivePlas_PLGA			3hrPlas_PLGA			8hrPlas_PLGA
0.5	39057.7	39155.1	39147.1	38642.4	39526	39875.2	39027.4	38931.5	39814	39102.4	38860.9	37920.3
24	47858	49164.5	48909.2	46732.4	46936.8	47473.9	66245.9	69521.5	66277.6	53692.4	52183.3	51482
PD-L1
Incubation (Hours)	PLGA			NaivePlas_PLGA			3hrPlas_PLGA			8hrPlas_PLGA
0.5	41178.3	41890.6	41212	41170.4	41418.3	40955.3	42519.4	41539.7	41540.6	42018.1	41791.2	42636.9
24	40656.8	41972.2	45146.1	35621.5	35700	33975.8	508786	542822	487674	241835	229508	256313

## Sheet: Fig2b
Time (hours)	3hrPlas_PLGA			8hrPlas_PLGA			PLGA			NaivePlas_PLGA			Media
0	25.505	25.505	26.3152	25.505	25.505	26.3152	25.505	25.505	26.3152	25.505	25.505	26.3152	31.096	26.8847	28.1667
1	121.682	118.337	115.03	21.8092	24.5224	22.9723	26.6425	26.0971	25.9235	25.992	27.0896	25.3575
2	650.202	598.617	638.232	44.4609	43.7497	40.4011	26.1828	26.5419	25.7265	26.1564	25.9331	26.8583
3	879.493	843.783	829.434	66.8937	68.9625	61.7613	27.6	27.2816	27.5269	28.3192	28.1767	28.5055	21.8111	22.6854	22.6353
24	654.398	620.689	701.705	291.383	372.595	399.879	30.5449	31.5948	27.3588	29.9273	36.305	33.4733	27.1855	26.811	26.5285

## Sheet: Fig 2c
TNFa
	NP			NaivePlas_NP			3hrPlas_NP			8hrPlas_NP			16hrPlas_NP			LPS
PLGA	240	206.765	323.529	503.236	512.059	505.294	5408.53	4740.59	4301.77	449.412	312.059	447.059	547.941	573.236	432.059	4963.53	4570.29	5199.41
PLA	301.176	351.471	221.177	359.706	319.412	220.882	3822.94	3627.65	4328.24	1085.29	1301.77	1073.82	2367.35	3066.47	3275.29
PLGA-PEG5k	237.941	297.059	308.529	277.647	262.647	314.118	3650.29	4122.94	4650.88	949.117	1138.82	1555.59	2952.94	2922.94	2141.18
IL-6
	NP			NaivePlas_NP			3hrPlas_NP			8hrPlas_NP			16hrPlas_NP			LPS
PLGA	146.667	68.3333	119.167	-14.1667	24.1667	10	1401.67	1076.67	800.833	25	6.66667	-18.3334	8.33333	8.33333	-14.1667	3545.83	3155.83	2949.17
PLA	128.333	146.667	126.667	3.33333	15.8333	-15.8334	654.167	843.333	918.333	53.3334	92.5	53.3334	157.5	279.167	570.833
PLGA-PEG5k	109.167	160.833	202.5	135.833	81.6667	96.6667	816.667	770	967.5	185	196.667	279.167	424.167	403.333	232.5
CXCL1
	NP			NaivePlas_NP			3hrPlas_NP			8hrPlas_NP			16hrPlas_NP			LPS
PLGA	546.93	516.42	412.41	541.86	599.67	361.54	879.84	862.17	804.08	457.08	446.64	393.79	485.61	475.27	536.79	2441.74	1859.32	2148.11
PLA	498.48	559.56	564.6	320.59	278.83	328.84	1345.69	1222.3	830.23	510.02	518.97	594.68	1020.85	980.32	836.16
PLGA-PEG5k	451.86	412.41	303.99	377.72	495.91	415.06	1759.64	1164.26	952.42	644.28	524.07	467.49	623.28	525.35	644.28
IL10
	NP			NaivePlas_NP			3hrPlas_NP			8hrPlas_NP			16hrPlas_NP			LPS
PLGA	50.53	40.6	40.6	55.52	60.53	40.6	100.54	110.47	100.54	50.53	60.53	50.53	40.6	50.53	50.53	474.35	308	1242.94
PLA	45.55	50.53	50.53	40.61	40.6	40.6	130.18	139.96	100.54	50.53	40.6	60.53	120.35	80.58	100.54
PLGA-PEG5k	50	40	40	45.55	40.6	30.82	110.47	70.55	80.58	40.61	40.6	40.6	50.53	50.53	30.82

## Sheet: Fig2e
	PLGA		NaivePlas_PLGA		3hrPlas_PLGA		8hrPlas_PLGA
Heart	0.15	0.05	-0.26	0.01	-0.1	0.14	0.12	0.21
Liver	95.92	96.06	97.32	96.91	98.7	97.65	95.7	97.15
Lung	2.11	1.64	0.8	1.32	0.57	0.57	1.59	1.11
Spleen	1.78	2.17	2.23	1.16	1.11	1.01	2.35	1.08
Kidney	0.05	0.07	-0.09	0.59	-0.28	0.64	0.24	0.45

## Sheet: Fig2f
Control Plasma	PLGA	NaivePlasma_PLGA	3hrPlasma_PLGA	8hrPlasma_PLGA
31.9693	32.5551	32.4708	37.064	41.7616
32.5551	32.4708	32.5551	36.3027	41.6534
32.6397	31.8039	32.3028	36.1148	42.1972
	32.6397	32.4708	39.0378	37.8412
	32.8947	32.6397	38.3353	37.5479
	33.8469	32.6397	39.3428	37.3535

## Sheet: Fig3a,b,c
	Timepoint Post-LPS	Albumin			Complement			Immunoglobulin			Clotting			Apolipoproteins			Inflammatory Response			Metabolism			Cytoskeletal			Trafficking			Other
Naive	0	62.54	60.63	61.89	3.99344	4.12097	3.97042	0.868716	0.885835	0.84062	5.78936	5.96744	5.71185	5.71	6.11	5.94	9.26	10.01	9.43	1.25	1.32	1.27	0.35	0.36	0.34	5.95	6.05	6.16	4.28	4.55	4.44
3hr	3	62.64	62.06	62.14	3.37309	3.39943	3.38998	0.599935	0.620423	0.569313	5.63825	5.82686	5.87319	5.21	5.06	5.03	8.18	8.61	8.68	1.32	1.37	1.37	0.34	0.35	0.34	4.89	4.81	4.89	7.81	7.9	7.72
8hr	8	57.75	57.3	59	3.08787	3.05819	3.156	0.619198	0.616208	0.615356	5.77075	5.91591	5.75306	4.74	4.54	5.01	9.14	9.57	8.45	1.27	1.34	1.22	0.5	0.47	0.42	4.63	4.47	4.45	12.5	12.72	11.93
	Timepoint Post-LPS	Acetylcarnitine			Cholesterol Ester			Ceramide			Diacylglyceride			Lysophosphotidylcholine			Phosphotidylcholine			Sphingomyelin			Triacylglyceride
Naive	0	0.01	0.01	0.01	2.84	2.88	2.8	0.01	0.01	0.01	0.02	0.03	0.03	5.72	4.96	5.01	24.53	23.56	23.45	1.18	1.13	1.13	65.68	67.43	67.57
3hr	3	0.03	0.03	0.03	3.92	3.74	3.86	0.02	0.02	0.02	0.03	0.03	0.03	5.94	6.27	6.3	22.6	23.4	22.77	1.68	1.71	1.67	65.77	64.81	65.31
8hr	8	0.04	0.06	0.05	3.72	3.13	3.39	0.02	0.02	0.02	0.04	0.04	0.04	1.83	3.12	2.48	46.96	50.06	48.87	1.66	1.73	1.69	45.74	41.84	43.45
	Timepoint Post-LPS	Amino acids			Carbohydrates			Glycerols			Phospholipids			Cholesterol and derivatives			Fatty acids			Organic Acids			Ceramides and derivatives
Naive	0	37.37	38.78	39.07	23.83	20.1	22.44	5.17	7.23	6.58	9.25	9.61	9.2	7.46	7.63	6.01	3.29	2.77	2.63	13.13	13.37	13.54	0.39	0.41	0.42
3hr	3	25.33	29.31	26.83	11.5	14.59	12.71	10.99	8.66	8.93	10.62	12.2	12.73	14.89	4.35	9.46	5.55	6.84	6.62	20.42	23.04	21.83	0.53	0.82	0.7
8hr	8	36.11	32.18	33.03	11.16	11.02	10.94	6.85	6.88	6.04	13.37	12.24	12.48	4.74	11.81	11.7	6.34	5.76	5.65	20.5	19.29	19.3	0.77	0.65	0.73

[truncated: 18 more sheets: Fig3d,e,f, Fig3g, Fig3h, Fig3i, Fig4a, Fig4b, Fig4c, Fig4d, Fig5c, Supplementary Fig1b, Supplementary Fig2a,b, Supplementary Fig2e, Supplementary Fig4, Supplementary Fig5, Supplementary Fig7a,b, Supplementary Fig8a,b, Supplementary Fig8c, Supplementary Fig9a,b]
